# Supplementary material for: LAM Cells as Potential Drivers of Senescence in Lymphangioleiomyomatosis Microenvironment
Source: Int J Mol Sci. 2022 Jun 24;23(13):7040. doi: 10.3390/ijms23137040 (PMC9266844; doi:10.3390/ijms23137040)
Supplement: Supplementary file 1 [file ijms-23-07040-s001.zip]

Archive with 1 entries (1 files):
- ijms-1767960-supplementary.pdf
